# Supplementary material for: Non-Invasive Evaluation of Acute Effects of Tubulin Binding Agents: A Review of Imaging Vascular Disruption in Tumors
Source: Molecules. 2021 Apr 27;26(9):2551. doi: 10.3390/molecules26092551 (PMC8125421; doi:10.3390/molecules26092551)
Supplement: Supplementary file 1 [file molecules-26-02551-s001.zip]

Archive with 2 entries (2 files):
- Video 1.mp4
- Video 2.mp4
